# Supplementary material for: Spatial distribution of oncocerid cephalopods on a Middle Devonian bedding plane suggests semelparous life cycle
Source: Sci Rep. 2020 Feb 18;10:2847. doi: 10.1038/s41598-020-59507-0 (PMC7029046; doi:10.1038/s41598-020-59507-0)
Supplement: Supplementary file 1 — Supplementary information. [file 41598_2020_59507_MOESM1_ESM.zip]

Archive with 3 entries (3 files):
- RawData1.csv
- RawData2.csv
- R-code.R
