# Supplementary material for: Spatial distribution of oncocerid cephalopods on a Middle Devonian bedding plane suggests semelparous life cycle
Source: Sci Rep. 2020 Feb 18;10:2847. doi: 10.1038/s41598-020-59507-0 (PMC7029046; doi:10.1038/s41598-020-59507-0)
Supplement: Supplementary file 1 — Supplementary information. [file 41598_2020_59507_MOESM1_ESM.zip › RawData1.csv]

sample	x	y	angle	length	width
o1	0.5	14.62	-88.8	0.082	0.057
o2	0.86	13.92	-76.4	0.108	0.057
o3	1.23	14.15	-98.3	0.169	0.078
o4	1.31	14.04	62	0.162	0.071
o5	3.35	14.52	-60.6	0.145	0.074
o6	3.77	14.39	106.8	0.058	0.038
o7	0.53	12.76	-120.3	0.108	0.054
o8	2.9	12.45	-56.2	0.099	0.053
o9	3.71	12.52	-148.2	0.042	0.028
o10	3.74	12.39	155.2	0.159	0.063
o11	1.29	11.72	-102.9	0.064	0.031
o12	0.81	11.4	91.8	0.053	0.052
o13	0.39	10.69	-53	0.07	0.039
o14	3.2	11	-67.3	0.096	0.056
o15	3.84	10.46	98.4	0.169	0.105
o16	3.85	10.12	107.5	0.067	0.069
o17	3.96	10.13	27.4	0.077	0.055
o18	1.77	9.74	-133.4	0.174	0.075
o19	0.35	9.26	-105.9	0.09	0.082
o20	1.26	8.68	-62.9	0.078	0.047
o21	0.55	8.3	-129.3	0.186	0.078
o22	1.02	7.76	-136.1	0.06	0.048
o23	1.27	7.78	159.7	0.156	0.079
o24	2.71	8.66	-70	0.079	0.063
o25	3.4	9.78	-20.3	0.139	0.084
o26	3.58	9.89	-60	0.181	0.077
o27	3.68	9.96	-42.3	0.116	0.082
o28	3.79	9.99	-142.2	0.076	0.037
o29	3.79	9.53	-47.1	0.133	0.057
o30	3.98	9.19	33.7	0.04	0.026
o31	4.31	9.69	-178.5	0.032	0.017
o32	4.41	9.86	-42	0.058	0.046
o33	4.61	9.26	-57.9	0.113	0.064
o34	4.83	9.37	-1.8	0.082	0.062
o35	4.51	8.46	-62.7	0.031	0.034
o36	4.97	8.85	-28.1	0.124	0.054
o37	5.08	8.05	63.4	0.055	0.037
o38	5.23	7.6	46.9	0.071	0.039
o39	5.31	7.66	31.5	0.087	0.047
o40	5.31	7.54	40	0.083	0.041
o41	0.93	5.7	31.4	0.059	0.043
o42	1.69	6.34	76.9	0.138	0.067
o43	1.78	6.32	58.6	0.036	0.047
o44	1.78	6.3	-129.3	0.025	0.028
o45	1.91	5.5	95	0.068	0.036
o46	3.34	5.54	-47.4	0.183	0.094
o47	6.6	9.48	-48.8	0.051	0.038
o48	7.35	9.68	126.9	0.11	0.086
o49	7.39	9.59	-88.9	0.045	0.03
o50	7.31	9.08	-51	0.04	0.025
o51	7.26	9.06	137.5	0.096	0.048
o52	6.46	8.66	-96	0.098	0.054
o53	6.49	8.14	53.1	0.089	0.048
o54	4.29	5.66	-154.7	0.117	0.057
o55	5.36	5.7	-118.3	0.077	0.046
o56	5.46	4.6	-107.5	0.065	0.037
o57	5.2	4.08	-35.3	0.146	0.081
o58	5.6	4.11	-7.1	0.13	0.088
o59	5.39	3.92	-126.9	0.137	0.058
o60	5.36	3.73	-160.3	0.07	0.043
o61	5.44	3.77	107.8	0.18	0.077
o62	5.51	3.8	101.6	0.059	0.056
o63	5.36	3.58	-47.4	0.128	0.072
o64	5.38	2.98	136.8	0.115	0.072
o65	5.39	3	151	0.045	0.029
o66	7.32	4.29	159	0.137	0.087
o67	6.45	1.92	77.1	0.072	0.063
o68	6.49	1.85	-61.3	0.06	0.047
o69	7.9	1.51	-22.2	0.161	0.065
o70	7.71	1.21	-53	0.129	0.067
o71	7.49	1.14	76.6	0.055	0.028
o72	7.5	1.03	-161.2	0.087	0.061
o73	7.42	0.87	33	0.152	0.088
