# Supplementary material for: Spatial distribution of oncocerid cephalopods on a Middle Devonian bedding plane suggests semelparous life cycle
Source: Sci Rep. 2020 Feb 18;10:2847. doi: 10.1038/s41598-020-59507-0 (PMC7029046; doi:10.1038/s41598-020-59507-0)
Supplement: Supplementary file 1 — Supplementary information. [file 41598_2020_59507_MOESM1_ESM.zip › RawData2.csv]

Point	x	y	Taxon	angle	length	width
A1	0.55	5.89	Ammonoidea
A2	0.98	5.87	Ammonoidea
A3	1.82	5.84	Ammonoidea
A4	1.02	5.63	Ammonoidea
A5	0.29	5.46	Ammonoidea
A6	0.38	5.2	Ammonoidea
A7	1.03	4.7	Ammonoidea
A8	1.41	4.6	Ammonoidea
A9	0.42	4.56	Ammonoidea
A10	0.28	4.34	Ammonoidea
A11	0.9	3.93	Ammonoidea
A12	0.59	3.59	Ammonoidea
A13	0.72	3.52	Ammonoidea
A14	1.05	3.63	Ammonoidea
A15	1.44	3.46	Ammonoidea
A16	1.02	3.2	Ammonoidea
A17	0.14	1.81	Ammonoidea
A18	1.23	1.72	Ammonoidea
A19	1.3	1.75	Ammonoidea
A20	1.68	2.09	Ammonoidea
A21	1.93	1.87	Ammonoidea
A22	1.81	1.5	Ammonoidea
A23	1.03	1.19	Ammonoidea
A24	0.17	0.89	Ammonoidea
A25	0.14	0.67	Ammonoidea
A26	0.7	0.7	Ammonoidea
A27	1.12	1	Ammonoidea
A28	1.2	1.01	Ammonoidea
A29	1.12	0.26	Ammonoidea
A30	2.13	5.63	Ammonoidea
A31	2.17	5.28	Ammonoidea
A32	2.74	5.47	Ammonoidea
A33	3.44	5.87	Ammonoidea
A34	3.55	5.42	Ammonoidea
A35	3.05	4.96	Ammonoidea
A36	3.3	4.99	Ammonoidea
A37	3.92	4.84	Ammonoidea
A38	3.95	4.91	Ammonoidea
A39	2.03	4.31	Ammonoidea
A40	2.35	4.3	Ammonoidea
A41	2.74	3.72	Ammonoidea
A42	3.08	3.7	Ammonoidea
A43	3.82	3.88	Ammonoidea
A44	2.78	3.59	Ammonoidea
A45	2.93	3.55	Ammonoidea
A46	3.09	3.54	Ammonoidea
A47	2.98	3.34	Ammonoidea
A48	2.88	3.22	Ammonoidea
A49	2.89	2.98	Ammonoidea
A50	3.5	2.82	Ammonoidea
A51	3.73	2.99	Ammonoidea
A52	2.52	2.58	Ammonoidea
A53	2.85	2.67	Ammonoidea
A54	2.93	2.58	Ammonoidea
A55	3.3	2.36	Ammonoidea
A56	3.32	2.22	Ammonoidea
A57	2.95	2	Ammonoidea
A58	2.96	1.93	Ammonoidea
A59	2.66	1.79	Ammonoidea
A60	2.49	1.66	Ammonoidea
A61	2.78	1.55	Ammonoidea
A62	2.59	1.43	Ammonoidea
A63	3.17	1.86	Ammonoidea
A64	3.32	1.73	Ammonoidea
A65	3.47	1.93	Ammonoidea
A66	3.48	1.56	Ammonoidea
A67	3.64	1.61	Ammonoidea
A68	3.65	1.55	Ammonoidea
A69	3.59	1.32	Ammonoidea
A70	2.66	1.2	Ammonoidea
A71	2.07	0.88	Ammonoidea
A72	2.76	0.93	Ammonoidea
A73	2.54	0.73	Ammonoidea
A74	3.45	0.81	Ammonoidea
A75	3.87	1.04	Ammonoidea
A76	2.1	0.37	Ammonoidea
A77	2.22	0.34	Ammonoidea
A78	2.34	0.32	Ammonoidea
A79	3.06	0.49	Ammonoidea
A80	2.57	0.01	Ammonoidea
A81	2.95	0.15	Ammonoidea
A82	3.41	0.09	Ammonoidea
R1	0.82	4.73	Orthocerida	326	0.07	0.022
R2	0.37	1.59	Orthocerida	349	0.036	0.02
R3	0.16	0.72	Orthocerida	307	0.053	0.021
R4	3	5.9	Orthocerida	256	0.015	0.007
R5	3.25	5.76	Orthocerida	183	0.064	0.018
R6	3.87	5.98	Orthocerida	2	0.136	0.028
R7	3.97	5.84	Orthocerida	15	0.047	0.018
R8	2.62	5.25	Orthocerida	229	0.046	0.014
R9	3.62	4.53	Orthocerida	69	0.027	0.013
R10	2.44	4.04	Orthocerida	60	0.032	0.009
R11	3.49	3.64	Orthocerida	255	0.042	0.012
R12	2.24	3.41	Orthocerida	7	0.123	0.023
R13	3.27	3.35	Orthocerida	136	0.025	0.016
R14	3.36	3.35	Orthocerida	174	0.037	0.011
R15	3.48	3.37	Orthocerida	35	0.047	0.015
R16	3.23	3.08	Orthocerida	70	0.031	0.01
R17	2.32	2.99	Orthocerida	27	0.081	0.02
R18	2.25	2.55	Orthocerida	134	0.068	0.012
R19	2.15	2.23	Orthocerida	117	0.036	0.01
R20	2.79	2.43	Orthocerida	44	0.029	0.007
R21	2.72	2.29	Orthocerida	2	0.034	0.006
R22	2.5	1.59	Orthocerida	7	0.133	0.03
R23	2.21	0.3	Orthocerida	86	0.043	0.015
R24	3.84	0.6	Orthocerida	342	0.076	0.015
O1	0.42	5.4	Oncocerida	97	0.056	0.03
O2	0.68	5.32	Oncocerida	90	0.053	0.03
O3	1.62	5.01	Oncocerida	332	0.155	0.063
O4	1.62	4.8	Oncocerida	45	0.057	0.041
O5	1.27	3.98	Oncocerida	325	0.134	0.061
O6	1.22	3.86	Oncocerida	328	0.067	0.042
O7	2.74	5.96	Oncocerida	349	0.127	0.073
O8	3.19	5.21	Oncocerida	88	0.177	0.069
O9	3.98	5.44	Oncocerida	34	0.063	0.054
O10	3.44	4.29	Oncocerida	30	0.086	0.045
O11	3.82	3.83	Oncocerida	189	0.096	0.05
O12	3.88	3.74	Oncocerida	202	0.108	0.072
O13	2.3	3.53	Oncocerida	29	0.049	0.03
O14	3.07	3.32	Oncocerida	189	0.041	0.036
O15	3.32	3.21	Oncocerida	1	0.014	0.07
O16	3.79	3.16	Oncocerida	50	0.053	0.036
O17	3.42	2.91	Oncocerida	19	0.06	0.051
O18	3.43	2.97	Oncocerida	322	0.058	0.049
O19	2.71	0.56	Oncocerida	164	0.098	0.07
O20	3.55	0.67	Oncocerida	29	0.072	0.034
