# Supplementary material for: Spatial distribution of oncocerid cephalopods on a Middle Devonian bedding plane suggests semelparous life cycle
Source: Sci Rep. 2020 Feb 18;10:2847. doi: 10.1038/s41598-020-59507-0 (PMC7029046; doi:10.1038/s41598-020-59507-0)
Supplement: Supplementary file 1 — Supplementary information. [file 41598_2020_59507_MOESM1_ESM.zip › R-code.R]

# R-Code that was used to produce results and figures in Pohle et al. (20xx). For detailed explanations of the data or methods refer to the article's method section.
# For further details on Spatial Point Pattern Analysis refer to Baddeley et al. (2015) or the spatstat documentation.

#setwd() # uncomment and specify to change working directory

# Read the data
data1 <- read.csv("RawData1.csv", header=TRUE, sep=";", quote="\"'", dec=".", fill=FALSE, comment.char="")
data2 <- read.csv("RawData2.csv", header=TRUE, sep=";", quote="\"'", dec=".", fill=FALSE, comment.char="")
data2_ammo <- data2[1:82,]
data2_ortho <- data2[83:106,]
data2_onco <- data2[107:126,]

#===================================#
# 1. SPATIAL POINT PATTERN ANALYSES #
#===================================#

# Load library
#install.packages("spatstat") # uncomment to install spatstat package
library(spatstat)

# Most of the items below (e.g. point patterns, summary functions, simulation envelopes etc.) can be plotted by simply calling <plot(x)>. 
# Use the spatstat documentation and/or Baddeley et al. (2015) for further plotting options

# Create Point Patterns
M1 <- owin(poly = list(x = c(0, 0, 0, 4, 4, 8, 8, 8, 4, 4), y = c(15, 10, 5, 5, 0, 0, 5, 10, 10, 15)), unitname = c("metre","metres"))
M1_onco <- ppp(data1[, 2],data1[, 3], window = M1)

M2 <- owin(c(0,4), c(0,6), unitname = c("metre","metres"))

M2_tot <- ppp(data2[, 2], data2[, 3], window = M2, marks = data2[,4])
M2_ammo <- ppp(data2_ammo[, 2], data2_ammo[, 3], window = M2)
M2_ortho <- ppp(data2_ortho[, 2], data2_ortho[, 3], window = M2)
M2_onco <- ppp(data2_onco[, 2], data2_onco[, 3], window = M2)

M2x <- owin(poly=list(list(x = c(0,1.22,1.54,1.38,1.59,1.85,1.99,2,4,4,0,0,0.34,0.66,0.94,1.19,0.77,0.43,0.54,0.41,0), y = c(0,0,0.74,1.38,1.64,1.4,0.9,0,0,6,6,5.91,5.05,4.69,4.63,4.45,4.54,4.45,4.59,4.74,4.67)),
                      list(x = c(0.57,0.67,0.75,0.95,0.91,0.94,0.79,0.66,0.55,0.52), y = c(5.34,5.18,5.18,5.23,5.08,4.91,4.86,5.03,5.21,5.32)),
                      list(x = c(1.59,1.78,1.99,1.99,2.15,2.35,2.46,2.51,2.15,1.86), y = c(3.94,4.22,4.18,3.81,3.78,3.96,3.98,3.89,3.46,3.58)),
                      list(x = c(2.66,2.74,2.76,2.74,2.67), y = c(3.9,3.96,3.85,3.78,3.84)),
                      list(x = c(0.98,1.71,1.17), y = c(3.06,3.31,2.9)),
                      list(x = c(3.35,3.42,3.45,3.35), y = c(4.68,4.74,4.59,4.53)),
                      list(x = c(3.15,3.56,3.71,3.66,3.04), y = c(3.96,3.83,3.72,3.66,3.93)),
                      list(x = c(0.33,0.82,1.01,0.74,0.66,0.64), y = c(2.86,3.06,2.21,2.08,2.26,2.54)),
                      list(x = c(3.21,3.33,3.62,3.72,3.58,3.38), y = c(0.53,0.72,0.61,0.5,0.31,0.34))), unitname = c("metre", "metres"))

M2x_tot <- ppp(data2[, 2], data2[, 3], window = M2x, marks = data2[,4])
M2x_ammo <- ppp(data2_ammo[, 2], data2_ammo[, 3], window = M2x)
M2x_ortho <- ppp(data2_ortho[, 2], data2_ortho[, 3], window = M2x)
M2x_onco <- ppp(data2_onco[, 2], data2_onco[, 3], window = M2x)

# Summary functions
M1_onco_K <- Kest(M1_onco, correction = "translate")
M1_onco_L <- Lest(M1_onco, correction = "translate")
M1_onco_PCF <- pcf(M1_onco, correction = "translate")

M2_tot_K <- Kest(M2_tot, correction = "translate")
M2_tot_L <- Lest(M2_tot, correction = "translate")
M2_tot_PCF <- pcf(M2_tot, correction = "translate")
M2_ammo_K <- Kest(M2_ammo, correction = "translate")
M2_ammo_L <- Lest(M2_ammo, correction = "translate")
M2_ammo_PCF <- pcf(M2_ammo, correction = "translate")
M2_ortho_K <- Kest(M2_ortho, correction = "translate")
M2_ortho_L <- Lest(M2_ortho, correction = "translate")
M2_ortho_PCF <- pcf(M2_ortho, correction = "translate")
M2_onco_K <- Kest(M2_onco, correction = "translate")
M2_onco_L <- Lest(M2_onco, correction = "translate")
M2_onco_PCF <- pcf(M2_onco, correction = "translate")

M2x_tot_K <- Kest(M2x_tot, correction = "translate")
M2x_tot_L <- Lest(M2x_tot, correction = "translate")
M2x_tot_PCF <- pcf(M2x_tot, correction = "translate")
M2x_ammo_K <- Kest(M2x_ammo, correction = "translate")
M2x_ammo_L <- Lest(M2x_ammo, correction = "translate")
M2x_ammo_PCF <- pcf(M2x_ammo, correction = "translate")
M2x_ortho_K <- Kest(M2x_ortho, correction = "translate")
M2x_ortho_L <- Lest(M2x_ortho, correction = "translate")
M2x_ortho_PCF <- pcf(M2x_ortho, correction = "translate")
M2x_onco_K <- Kest(M2x_onco, correction = "translate")
M2x_onco_L <- Lest(M2x_onco, correction = "translate")
M2x_onco_PCF <- pcf(M2x_onco, correction = "translate")

# Model Fitting and Monte Carlo Simulations 
M1_onco_HP <- ppm(M1_onco ~ 1, correction = "translate") # Fit homogeneous Poisson model
M1_onco_HPenv <- envelope(M1_onco_HP, Lest, savefuns = T, savepatterns = T, correction = "translate") # Monte Carlo simulation envelopes
M1_onco_IP <- ppm(M1_onco ~ polynom(x, y, 2), correction = "translate") # Fit inhomogeneous Poisson model
M1_onco_IPenv <- envelope(M1_onco_IP, Lest, savefuns = T, savepatterns = T, correction = "translate") # Monte Carlo simulation envelopes
M1_onco_TC <- kppm(M1_onco ~ 1, method="mincon", statistic="K", correction = "translate")   #homogenous Thomas cluster model (kappa = parent intensity, scale (sigma) = cluster radius)
M1_onco_TCenv <- envelope(M1_onco_TC, Lest, savefuns = T, savepatterns = T, correction = "translate") # Monte Carlo simulation envelopes

M2_ammo_HP <- ppm(M2_ammo ~ 1) # Fit homogeneous Poisson model
M2_ammo_HPenv <- envelope(M2_ammo_HP, Lest, savefuns = T, savepatterns = T, correction = "translate") # Monte Carlo simulation envelopes
M2_ammo_IP <- ppm(M2_ammo ~ polynom(x, y, 2), correction = "translate") # Fit inhomogeneous Poisson model
M2_ammo_IPenv <- envelope(M2_ammo_IP, Lest, savefuns = T, savepatterns = T, correction = "translate") # Monte Carlo simulation envelopes
M2_ammo_TC <- kppm(M2_ammo ~ 1, method="mincon", statistic="K", correction = "translate")   #homogenous Thomas cluster model (kappa = parent intensity, scale (sigma) = cluster radius)
M2_ammo_TCenv <- envelope(M2_ammo_TC, Lest, savefuns = T, savepatterns = T, correction = "translate") # Monte Carlo simulation envelopes
M2_ortho_HP <- ppm(M2_ortho ~ 1, correction = "translate") # Fit homogeneous Poisson model
M2_ortho_HPenv <- envelope(M2_ortho_HP, Lest, savefuns = T, savepatterns = T, correction = "translate") # Monte Carlo simulation envelopes
M2_ortho_IP <- ppm(M2_ortho ~ polynom(x, y, 2), correction = "translate") # Fit inhomogeneous Poisson model
M2_ortho_IPenv <- envelope(M2_ortho_IP, Lest, savefuns = T, savepatterns = T, correction = "translate") # Monte Carlo simulation envelopes
M2_ortho_TC <- kppm(M2_ortho ~ 1, method="mincon", statistic="K", correction = "translate")   #homogenous Thomas cluster model (kappa = parent intensity, scale (sigma) = cluster radius)
M2_ortho_TCenv <- envelope(M2_ortho_TC, Lest, savefuns = T, savepatterns = T, correction = "translate") # Monte Carlo simulation envelopes
M2_onco_HP <- ppm(M2_onco ~ 1, correction = "translate") # Fit homogeneous Poisson model
M2_onco_HPenv <- envelope(M2_onco_HP, Lest, savefuns = T, savepatterns = T, correction = "translate") # Monte Carlo simulation envelopes
M2_onco_IP <- ppm(M2_onco ~ polynom(x, y, 2), correction = "translate") # Fit inhomogeneous Poisson model
M2_onco_IPenv <- envelope(M2_onco_IP, Lest, savefuns = T, savepatterns = T, correction = "translate") # Monte Carlo simulation envelopes
M2_onco_TC <- kppm(M2_onco ~ 1, method="mincon", statistic="K", correction = "translate")   #homogenous Thomas cluster model (kappa = parent intensity, scale (sigma) = cluster radius)
M2_onco_TCenv <- envelope(M2_onco_TC, Lest, savefuns = T, savepatterns = T, correction = "translate") # Monte Carlo simulation envelopes

M2x_ammo_HP <- ppm(M2x_ammo ~ 1) # Fit homogeneous Poisson model
M2x_ammo_HPenv <- envelope(M2x_ammo_HP, Lest, savefuns = T, savepatterns = T, correction = "translate") # Monte Carlo simulation envelopes
M2x_ammo_IP <- ppm(M2x_ammo ~ polynom(x, y, 2), correction = "translate") # Fit inhomogeneous Poisson model
M2x_ammo_IPenv <- envelope(M2x_ammo_IP, Lest, savefuns = T, savepatterns = T, correction = "translate") # Monte Carlo simulation envelopes
M2x_ammo_TC <- kppm(M2x_ammo ~ 1, method="mincon", statistic="K", correction = "translate")   #homogenous Thomas cluster model (kappa = parent intensity, scale (sigma) = cluster radius)
M2x_ammo_TCenv <- envelope(M2x_ammo_TC, Lest, savefuns = T, savepatterns = T, correction = "translate") # Monte Carlo simulation envelopes
M2x_ortho_HP <- ppm(M2x_ortho ~ 1, correction = "translate") # Fit homogeneous Poisson model
M2x_ortho_HPenv <- envelope(M2x_ortho_HP, Lest, savefuns = T, savepatterns = T, correction = "translate") # Monte Carlo simulation envelopes
M2x_ortho_IP <- ppm(M2x_ortho ~ polynom(x, y, 2), correction = "translate") # Fit inhomogeneous Poisson model
M2x_ortho_IPenv <- envelope(M2x_ortho_IP, Lest, savefuns = T, savepatterns = T, correction = "translate") # Monte Carlo simulation envelopes
M2x_ortho_TC <- kppm(M2x_ortho ~ 1, method="mincon", statistic="K", correction = "translate")   #homogenous Thomas cluster model (kappa = parent intensity, scale (sigma) = cluster radius)
M2x_ortho_TCenv <- envelope(M2x_ortho_TC, Lest, savefuns = T, savepatterns = T, correction = "translate") # Monte Carlo simulation envelopes
M2x_onco_HP <- ppm(M2x_onco ~ 1, correction = "translate") # Fit homogeneous Poisson model
M2x_onco_HPenv <- envelope(M2x_onco_HP, Lest, savefuns = T, savepatterns = T, correction = "translate") # Monte Carlo simulation envelopes
M2x_onco_IP <- ppm(M2x_onco ~ polynom(x, y, 2), correction = "translate") # Fit inhomogeneous Poisson model
M2x_onco_IPenv <- envelope(M2x_onco_IP, Lest, savefuns = T, savepatterns = T, correction = "translate") # Monte Carlo simulation envelopes
M2x_onco_TC <- kppm(M2x_onco ~ 1, method="mincon", statistic="K", correction = "translate")   #homogenous Thomas cluster model (kappa = parent intensity, scale (sigma) = cluster radius)
M2x_onco_TCenv <- envelope(M2x_onco_TC, Lest, savefuns = T, savepatterns = T, correction = "translate") # Monte Carlo simulation envelopes

# Gauss-Poisson model for M1

# 1. Function to produce clusters (pairs or single points)
rPairs <- function (x0, y0, radius, P){
  return(runifdisc(n = sample(c(1, 2), 1, prob = c(1-P, P)), radius=radius, centre = c(x0,y0)))
}

# 2. General modified Gauss-Poisson process
rGPP <- function (kappa, radius, P, win){
  return(rPoissonCluster(kappa = kappa, expand = 1, rPairs, radius = radius, P = P, win = win))
}

# 3. Function to estimate theoretical Gauss-Poisson process
GPP.theoK <- function(par, rvals,...){
  env <- envelope(rGPP(kappa = par[1L], radius = par[2L], P = par[3L], win = M1), simulate = expression(rGPP(kappa = par[1L], radius = par[2L], P = par[3L], win = M1)),nsim = 99, Kest, correction="translate")
  return(env$mmean)
}

# 4. Function to fit the Gauss-Poisson process by minimum contrast
GPP.estK <- function(X, startpar = c(kappa = 0.5, radius = 0.2, P = 0.6), q = 1/4, p = 2, rmin = NULL, rmax = NULL, ...){
  K <- Kest(X, correction = "translate")
  X <- X
  result <- mincontrast(K, GPP.theoK, startpar, ctrl = list(q = q, p = p, rmin = rmin, rmax = rmax))
  return(result)
}

# 5. Gauss-Poisson model fitting and simulation envelopes (this will take some time, also note that there will be a warning that makes an incorrect statement, this can be ignored)
M1_onco_GP <- GPP.estK(M1_onco)
M1_onco_GPenv <- envelope(M1_onco, simulate = expression(rGPP(M1_onco_GP$par[[1]], M1_onco_GP$par[[2]], M1_onco_GP$par[[3]], win = M1)), nsim=99, Lest, savefuns = T, savepatterns = T)

# DCLF-tests
dclf.test(M1_onco_HPenv, Lest)
dclf.test(M1_onco_IPenv, Lest)
dclf.test(M1_onco_TCenv, Lest)
dclf.test(M1_onco_GPenv, Lest)

dclf.test(M2_ammo_HPenv, Lest)
dclf.test(M2_ammo_IPenv, Lest)
dclf.test(M2_ammo_TCenv, Lest)
dclf.test(M2_ortho_HPenv, Lest)
dclf.test(M2_ortho_IPenv, Lest)
dclf.test(M2_ortho_TCenv, Lest)
dclf.test(M2_onco_HPenv, Lest)
dclf.test(M2_onco_IPenv, Lest)
dclf.test(M2_onco_TCenv, Lest)

dclf.test(M2x_ammo_HPenv, Lest)
dclf.test(M2x_ammo_IPenv, Lest)
dclf.test(M2x_ammo_TCenv, Lest)
dclf.test(M2x_ortho_HPenv, Lest)
dclf.test(M2x_ortho_IPenv, Lest)
dclf.test(M2x_ortho_TCenv, Lest)
dclf.test(M2x_onco_HPenv, Lest)
dclf.test(M2x_onco_IPenv, Lest)
dclf.test(M2x_onco_TCenv, Lest)

#================#
# 2. Orientation #
#================#

# Load library
#install.packages("CircStats") # uncomment to install CircStats package
library(CircStats)

# read data
angle<-data1$angle

# rose diagram
rose(round(angle - 9), breaks = 360, unit = "degree", col = "black")

# convert to Radian and correct for direction of N (-9 deg)
angle <- sort(c(sort(angle)[1:45]+360,sort(angle)[46:73]))
angle_rad <- rad(angle-9)

# Circular statistics (all in Radian, use deg(x) to convert to degrees)
R <- est.rho(angle_rad)  #Mean resultant length
Theta <- circ.mean(angle_rad) # Mean direction
v <- sqrt(-2 * log(R))  #Circular standard deviation

# Kuiper's test of uniformity
kuiper(angle_rad)
